# Supplementary material for: The potential, analysis and prospect of ctDNA sequencing in hepatocellular carcinoma
Source: PeerJ. 2022 May 17;10:e13473. doi: 10.7717/peerj.13473 (PMC9121877; doi:10.7717/peerj.13473)
Supplement: Supplemental Information 9 [file peerj-10-13473-s009.zip]

Archive with 77 entries (69 files):
- Result/
- Result/Mutation/
- Result/Mutation/INDEL/
- Result/Mutation/INDEL/Annotation/
- Result/Mutation/INDEL/Annotation/CZL43191.samtools.indel.annovar.hg19_multianno.xls
- Result/Mutation/INDEL/Annotation/CZL43191.samtools.indel.pathway.xls
- Result/Mutation/INDEL/Annotation/DEY43531.samtools.indel.annovar.hg19_multianno.xls
- Result/Mutation/INDEL/Annotation/DEY43531.samtools.indel.pathway.xls
- Result/Mutation/INDEL/Annotation/HSW43650.samtools.indel.annovar.hg19_multianno.xls
- Result/Mutation/INDEL/Annotation/HSW43650.samtools.indel.pathway.xls
- Result/Mutation/INDEL/Annotation/LBS43614.samtools.indel.annovar.hg19_multianno.xls
- Result/Mutation/INDEL/Annotation/LBS43614.samtools.indel.pathway.xls
- Result/Mutation/INDEL/Annotation/LRM43697.samtools.indel.annovar.hg19_multianno.xls
- Result/Mutation/INDEL/Annotation/LRM43697.samtools.indel.pathway.xls
- Result/Mutation/INDEL/Annotation/LXH42278.samtools.indel.annovar.hg19_multianno.xls
- Result/Mutation/INDEL/Annotation/LXH42278.samtools.indel.pathway.xls
- Result/Mutation/INDEL/Annotation/LZC43807.samtools.indel.annovar.hg19_multianno.xls
- Result/Mutation/INDEL/Annotation/LZC43807.samtools.indel.pathway.xls
- Result/Mutation/INDEL/Annotation/TCX43701.samtools.indel.annovar.hg19_multianno.xls
- Result/Mutation/INDEL/Annotation/TCX43701.samtools.indel.pathway.xls
- Result/Mutation/INDEL/Annotation/THP43630.samtools.indel.annovar.hg19_multianno.xls
- Result/Mutation/INDEL/Annotation/THP43630.samtools.indel.pathway.xls
- Result/Mutation/INDEL/Annotation/ZFY43571.samtools.indel.annovar.hg19_multianno.xls
- Result/Mutation/INDEL/Annotation/ZFY43571.samtools.indel.pathway.xls
- Result/Mutation/INDEL/INDEL.Readme (English).pdf
- Result/Mutation/INDEL/INDEL.Readme.pdf
- Result/Mutation/INDEL/Vcf/
- Result/Mutation/INDEL/Vcf/CZL43191.samtools.indel.reformated.vcf.gz
- Result/Mutation/INDEL/Vcf/DEY43531.samtools.indel.reformated.vcf.gz
- Result/Mutation/INDEL/Vcf/HSW43650.samtools.indel.reformated.vcf.gz
- Result/Mutation/INDEL/Vcf/LBS43614.samtools.indel.reformated.vcf.gz
- Result/Mutation/INDEL/Vcf/LRM43697.samtools.indel.reformated.vcf.gz
- Result/Mutation/INDEL/Vcf/LXH42278.samtools.indel.reformated.vcf.gz
- Result/Mutation/INDEL/Vcf/LZC43807.samtools.indel.reformated.vcf.gz
- Result/Mutation/INDEL/Vcf/TCX43701.samtools.indel.reformated.vcf.gz
- Result/Mutation/INDEL/Vcf/THP43630.samtools.indel.reformated.vcf.gz
- Result/Mutation/INDEL/Vcf/ZFY43571.samtools.indel.reformated.vcf.gz
- Result/Mutation/INDEL/indel_features.xls
- Result/Mutation/INDEL/indel_function.stat.xls
- Result/Mutation/SNP/
- Result/Mutation/SNP/Annotation/
- Result/Mutation/SNP/Annotation/CZL43191.samtools.snp.annovar.hg19_multianno.xls
- Result/Mutation/SNP/Annotation/CZL43191.samtools.snp.pathway.xls
- Result/Mutation/SNP/Annotation/DEY43531.samtools.snp.annovar.hg19_multianno.xls
- Result/Mutation/SNP/Annotation/DEY43531.samtools.snp.pathway.xls
- Result/Mutation/SNP/Annotation/HSW43650.samtools.snp.annovar.hg19_multianno.xls
- Result/Mutation/SNP/Annotation/HSW43650.samtools.snp.pathway.xls
- Result/Mutation/SNP/Annotation/LBS43614.samtools.snp.annovar.hg19_multianno.xls
- Result/Mutation/SNP/Annotation/LBS43614.samtools.snp.pathway.xls
- Result/Mutation/SNP/Annotation/LRM43697.samtools.snp.annovar.hg19_multianno.xls
- Result/Mutation/SNP/Annotation/LRM43697.samtools.snp.pathway.xls
- Result/Mutation/SNP/Annotation/LXH42278.samtools.snp.annovar.hg19_multianno.xls
- Result/Mutation/SNP/Annotation/LXH42278.samtools.snp.pathway.xls
- Result/Mutation/SNP/Annotation/LZC43807.samtools.snp.annovar.hg19_multianno.xls
- Result/Mutation/SNP/Annotation/LZC43807.samtools.snp.pathway.xls
- Result/Mutation/SNP/Annotation/TCX43701.samtools.snp.annovar.hg19_multianno.xls
- Result/Mutation/SNP/Annotation/TCX43701.samtools.snp.pathway.xls
- Result/Mutation/SNP/Annotation/THP43630.samtools.snp.annovar.hg19_multianno.xls
- Result/Mutation/SNP/Annotation/THP43630.samtools.snp.pathway.xls
- Result/Mutation/SNP/Annotation/ZFY43571.samtools.snp.annovar.hg19_multianno.xls
- Result/Mutation/SNP/Annotation/ZFY43571.samtools.snp.pathway.xls
- Result/Mutation/SNP/SNP.Readme.pdf
- Result/Mutation/SNP/SNP.Readmeú¿Englishú⌐.pdf
- Result/Mutation/SNP/Vcf/
- Result/Mutation/SNP/Vcf/CZL43191.samtools.snp.reformated.vcf.gz
- Result/Mutation/SNP/Vcf/DEY43531.samtools.snp.reformated.vcf.gz
- Result/Mutation/SNP/Vcf/HSW43650.samtools.snp.reformated.vcf.gz
- Result/Mutation/SNP/Vcf/LBS43614.samtools.snp.reformated.vcf.gz
- Result/Mutation/SNP/Vcf/LRM43697.samtools.snp.reformated.vcf.gz
- Result/Mutation/SNP/Vcf/LXH42278.samtools.snp.reformated.vcf.gz
- Result/Mutation/SNP/Vcf/LZC43807.samtools.snp.reformated.vcf.gz
- Result/Mutation/SNP/Vcf/TCX43701.samtools.snp.reformated.vcf.gz
- Result/Mutation/SNP/Vcf/THP43630.samtools.snp.reformated.vcf.gz
- Result/Mutation/SNP/Vcf/ZFY43571.samtools.snp.reformated.vcf.gz
- Result/Mutation/SNP/snp_features.xls
- Result/Mutation/SNP/snp_function.stat.xls
- Result/TS.Result_Tree.html
