# Supplementary material for: The potential, analysis and prospect of ctDNA sequencing in hepatocellular carcinoma
Source: PeerJ. 2022 May 17;10:e13473. doi: 10.7717/peerj.13473 (PMC9121877; doi:10.7717/peerj.13473)
Supplement: Supplemental Information 9 [file peerj-10-13473-s009.zip › Result/Mutation/INDEL/Annotation/HSW43650.samtools.indel.pathway.xls]

CHROM	POS	ID	REF	ALT	GeneName	Pathway Name	Pathway ID	Pathway Database	Pathway Description	Pathway Link
1	156848909	rs1799770	CA	C	NTRK1	KEGG_THYROID_CANCER	hsa05216	KEGG	Thyroid cancer	http://www.genome.jp/kegg/pathway/hsa/hsa05216.html
1	156848909	rs1799770	CA	C	NTRK1	PID_PI3KPLCTRKPATHWAY	200214	PID	Trk receptor signaling mediated by PI3K and PLC-gamma	http://pid.nci.nih.gov/search/pathway_landing.shtml?what=graphic&amp;jpg=on&amp;pathway_id=200214
1	156848909	rs1799770	CA	C	NTRK1	BIOCARTA_ACTINY_PATHWAY	h_actinYPathway	BIOCARTA	Y branching of actin filaments	http://www.biocarta.com/pathfiles/h_actinYPathway.asp
1	156848909	rs1799770	CA	C	NTRK1	REACTOME_PI3K_AKT_ACTIVATION	REACT_12464	REACTOME	Genes involved in PI3K/AKT activation	http://www.reactome.org/cgi-bin/eventbrowser_st_id?ST_ID=REACT_12464
1	156848909	rs1799770	CA	C	NTRK1	TRANSMEMBRANE_RECEPTOR_PROTEIN_TYROSINE_KINASE_SIGNALING_PATHWAY	GO:0007169	Biological Process	The series of molecular signals generated as a consequence of a transmembrane receptor tyrosine kinase binding to its physiological ligand.	http://amigo.geneontology.org/cgi-bin/amigo/go.cgi?view=details&amp;search_constraint=terms&amp;depth=0&amp;query=GO:0007169
1	156848909	rs1799770	CA	C	NTRK1	PLASMA_MEMBRANE	GO:0005886	Cellular Component	The membrane surrounding a cell that separates the cell from its external environment. It consists of a phospholipid bilayer and associated proteins.	http://amigo.geneontology.org/cgi-bin/amigo/go.cgi?view=details&amp;search_constraint=terms&amp;depth=0&amp;query=GO:0005886
1	156848909	rs1799770	CA	C	NTRK1	GROWTH_FACTOR_BINDING	GO:0019838	Molecular Function	Interacting selectively with any growth factor, proteins or polypeptides that stimulate a cell or organism to grow or proliferate.	http://amigo.geneontology.org/cgi-bin/amigo/go.cgi?view=details&amp;search_constraint=terms&amp;depth=0&amp;query=GO:0019838
2	47641559	.	TAAAA	T	MSH2	KEGG_COLORECTAL_CANCER	hsa05210	KEGG	Colorectal cancer	http://www.genome.jp/kegg/pathway/hsa/hsa05210.html
2	47641559	.	TAAAA	T	MSH2	PID_P53DOWNSTREAMPATHWAY	200120	PID	Direct p53 effectors	http://pid.nci.nih.gov/search/pathway_landing.shtml?what=graphic&amp;jpg=on&amp;pathway_id=200120
2	47641559	.	TAAAA	T	MSH2	RESPONSE_TO_DNA_DAMAGE_STIMULUS	GO:0006974	Biological Process	A change in state or activity of a cell or an organism (in terms of movement, secretion, enzyme production, gene expression, etc.) as a result of a stimulus indicating damage to its DNA from environmental insults or errors during metabolism.	http://amigo.geneontology.org/cgi-bin/amigo/go.cgi?view=details&amp;search_constraint=terms&amp;depth=0&amp;query=GO:0006974
2	47641559	.	TAAAA	T	MSH2	PROTEIN_COMPLEX	GO:0043234	Cellular Component	Any protein group composed of two or more subunits, which may or may not be identical. Protein complexes may have other associated non-protein prosthetic groups, such as nucleic acids, metal ions or carbohydrate groups.	http://amigo.geneontology.org/cgi-bin/amigo/go.cgi?view=details&amp;search_constraint=terms&amp;depth=0&amp;query=GO:0043234
2	47641559	.	TAAAA	T	MSH2	ATP_BINDING	GO:0005524	Molecular Function	Interacting selectively with ATP, adenosine 5'-triphosphate, a universally important coenzyme and enzyme regulator.	http://amigo.geneontology.org/cgi-bin/amigo/go.cgi?view=details&amp;search_constraint=terms&amp;depth=0&amp;query=GO:0005524
10	89623860	rs71022512	CT	C	PTEN	KEGG_SMALL_CELL_LUNG_CANCER	hsa05222	KEGG	Small cell lung cancer	http://www.genome.jp/kegg/pathway/hsa/hsa05222.html
10	89623860	rs71022512	CT	C	PTEN	PID_KITPATHWAY	200181	PID	Signaling events mediated by Stem cell factor receptor (c-Kit)	http://pid.nci.nih.gov/search/pathway_landing.shtml?what=graphic&amp;jpg=on&amp;pathway_id=200181
10	89623860	rs71022512	CT	C	PTEN	BIOCARTA_IGF1MTOR_PATHWAY	h_igf1mtorpathway	BIOCARTA	Skeletal muscle hypertrophy is regulated via AKT/mTOR pathway	http://www.biocarta.com/pathfiles/h_igf1mtorpathway.asp
10	89623860	rs71022512	CT	C	PTEN	REACTOME_SIGNALING_BY_FGFR	REACT_9470	REACTOME	Genes involved in Signaling by FGFR	http://www.reactome.org/cgi-bin/eventbrowser_st_id?ST_ID=REACT_9470
10	89623860	rs71022512	CT	C	PTEN	REGULATION_OF_CELL_PROLIFERATION	GO:0042127	Biological Process	Any process that modulates the frequency, rate or extent of cell proliferation.	http://amigo.geneontology.org/cgi-bin/amigo/go.cgi?view=details&amp;search_constraint=terms&amp;depth=0&amp;query=GO:0042127
10	89623860	rs71022512	CT	C	PTEN	CYTOPLASM	GO:0005737	Cellular Component	All of the contents of a cell excluding the plasma membrane and nucleus, but including other subcellular structures.	http://amigo.geneontology.org/cgi-bin/amigo/go.cgi?view=details&amp;search_constraint=terms&amp;depth=0&amp;query=GO:0005737
10	89623860	rs71022512	CT	C	PTEN	PHOSPHOPROTEIN_PHOSPHATASE_ACTIVITY	GO:0004721	Molecular Function	Catalysis of the reaction: a phosphoprotein + H2O = a protein + phosphate. Together with protein kinases, these enzymes control the state of phosphorylation of cell proteins and thereby provide an important mechanism for regulating cellular activity.	http://amigo.geneontology.org/cgi-bin/amigo/go.cgi?view=details&amp;search_constraint=terms&amp;depth=0&amp;query=GO:0004721
12	6777069	rs3835029	TTGC	T	ZNF384	ANATOMICAL_STRUCTURE_DEVELOPMENT	GO:0048856	Biological Process	The biological process whose specific outcome is the progression of an anatomical structure from an initial condition to its mature state. This process begins with the formation of the structure and ends with the mature structure, whatever form that may be including its natural destruction. An anatomical structure is any biological entity that occupies space and is distinguished from its surround…	http://amigo.geneontology.org/cgi-bin/amigo/go.cgi?view=details&amp;search_constraint=terms&amp;depth=0&amp;query=GO:0048856
12	6777069	.	TTGCTGC	T	ZNF384	ANATOMICAL_STRUCTURE_DEVELOPMENT	GO:0048856	Biological Process	The biological process whose specific outcome is the progression of an anatomical structure from an initial condition to its mature state. This process begins with the formation of the structure and ends with the mature structure, whatever form that may be including its natural destruction. An anatomical structure is any biological entity that occupies space and is distinguished from its surround…	http://amigo.geneontology.org/cgi-bin/amigo/go.cgi?view=details&amp;search_constraint=terms&amp;depth=0&amp;query=GO:0048856
12	111885351	rs111340708	ATGGGG	A	SH2B3	KEGG_NEUROTROPHIN_SIGNALING_PATHWAY	hsa04722	KEGG	Neurotrophin signaling pathway	http://www.genome.jp/kegg/pathway/hsa/hsa04722.html
12	111885351	rs111340708	ATGGGG	A	SH2B3	PID_EPOPATHWAY	200183	PID	EPO signaling pathway	http://pid.nci.nih.gov/search/pathway_landing.shtml?what=graphic&amp;jpg=on&amp;pathway_id=200183
12	111885351	rs111340708	ATGGGG	A	SH2B3	REACTOME_HEMOSTASIS	REACT_604	REACTOME	Genes involved in Hemostasis	http://www.reactome.org/cgi-bin/eventbrowser_st_id?ST_ID=REACT_604
19	33792731	.	G	GGCGGGT	CEBPA	KEGG_ACUTE_MYELOID_LEUKEMIA	hsa05221	KEGG	Acute myeloid leukemia	http://www.genome.jp/kegg/pathway/hsa/hsa05221.html
19	33792731	.	G	GGCGGGT	CEBPA	PID_RB_1PATHWAY	200223	PID	Regulation of retinoblastoma protein	http://pid.nci.nih.gov/search/pathway_landing.shtml?what=graphic&amp;jpg=on&amp;pathway_id=200223
19	33792731	.	G	GGCGGGT	CEBPA	BIOCARTA_MAPK_PATHWAY	h_mapkPathway	BIOCARTA	MAPKinase Signaling Pathway	http://www.biocarta.com/pathfiles/h_mapkPathway.asp
19	33792731	.	G	GGCGGGT	CEBPA	TRANSCRIPTION_FROM_RNA_POLYMERASE_II_PROMOTER	GO:0006366	Biological Process	The synthesis of RNA from a DNA template by RNA polymerase II (Pol II), originating at a Pol II-specific promoter. Includes transcription of messenger RNA (mRNA) and certain small nuclear RNAs (snRNAs).	http://amigo.geneontology.org/cgi-bin/amigo/go.cgi?view=details&amp;search_constraint=terms&amp;depth=0&amp;query=GO:0006366
19	33792731	.	G	GGCGGGT	CEBPA	TRANSCRIPTION_FACTOR_BINDING	GO:0008134	Molecular Function	Interacting selectively with a transcription factor, any protein required to initiate or regulate transcription.	http://amigo.geneontology.org/cgi-bin/amigo/go.cgi?view=details&amp;search_constraint=terms&amp;depth=0&amp;query=GO:0008134
X	66765158	.	TGCAGCA	T	AR	KEGG_PROSTATE_CANCER	hsa05215	KEGG	Prostate cancer	http://www.genome.jp/kegg/pathway/hsa/hsa05215.html
X	66765158	.	TGCAGCA	T	AR	PID_HES_HEYPATHWAY	200228	PID	Notch-mediated HES/HEY network	http://pid.nci.nih.gov/search/pathway_landing.shtml?what=graphic&amp;jpg=on&amp;pathway_id=200228
X	66765158	.	TGCAGCA	T	AR	REACTOME_NUCLEAR_RECEPTOR_TRANSCRIPTION_PATHWAY	REACT_15525	REACTOME	Genes involved in Nuclear Receptor transcription pathway	http://www.reactome.org/cgi-bin/eventbrowser_st_id?ST_ID=REACT_15525
X	66765158	.	TGCAGCA	T	AR	TRANSPORT	GO:0006810	Biological Process	The directed movement of substances (such as macromolecules, small molecules, ions) into, out of, within or between cells.	http://amigo.geneontology.org/cgi-bin/amigo/go.cgi?view=details&amp;search_constraint=terms&amp;depth=0&amp;query=GO:0006810
X	66765158	.	TGCAGCA	T	AR	NUCLEUS	GO:0005634	Cellular Component	A membrane-bounded organelle of eukaryotic cells in which chromosomes are housed and replicated. In most cells, the nucleus contains all of the cell's chromosomes except the organellar chromosomes, and is the site of RNA synthesis and processing. In some species, or in specialized cell types, RNA metabolism or DNA replication may be absent.	http://amigo.geneontology.org/cgi-bin/amigo/go.cgi?view=details&amp;search_constraint=terms&amp;depth=0&amp;query=GO:0005634
X	66765158	.	TGCAGCA	T	AR	DNA_BINDING	GO:0003677	Molecular Function	Interacting selectively with DNA (deoxyribonucleic acid).	http://amigo.geneontology.org/cgi-bin/amigo/go.cgi?view=details&amp;search_constraint=terms&amp;depth=0&amp;query=GO:0003677
X	66766356	.	TGGCGGCGGCGGC	T	AR	KEGG_PROSTATE_CANCER	hsa05215	KEGG	Prostate cancer	http://www.genome.jp/kegg/pathway/hsa/hsa05215.html
X	66766356	.	TGGCGGCGGCGGC	T	AR	PID_HES_HEYPATHWAY	200228	PID	Notch-mediated HES/HEY network	http://pid.nci.nih.gov/search/pathway_landing.shtml?what=graphic&amp;jpg=on&amp;pathway_id=200228
X	66766356	.	TGGCGGCGGCGGC	T	AR	REACTOME_NUCLEAR_RECEPTOR_TRANSCRIPTION_PATHWAY	REACT_15525	REACTOME	Genes involved in Nuclear Receptor transcription pathway	http://www.reactome.org/cgi-bin/eventbrowser_st_id?ST_ID=REACT_15525
X	66766356	.	TGGCGGCGGCGGC	T	AR	TRANSPORT	GO:0006810	Biological Process	The directed movement of substances (such as macromolecules, small molecules, ions) into, out of, within or between cells.	http://amigo.geneontology.org/cgi-bin/amigo/go.cgi?view=details&amp;search_constraint=terms&amp;depth=0&amp;query=GO:0006810
X	66766356	.	TGGCGGCGGCGGC	T	AR	NUCLEUS	GO:0005634	Cellular Component	A membrane-bounded organelle of eukaryotic cells in which chromosomes are housed and replicated. In most cells, the nucleus contains all of the cell's chromosomes except the organellar chromosomes, and is the site of RNA synthesis and processing. In some species, or in specialized cell types, RNA metabolism or DNA replication may be absent.	http://amigo.geneontology.org/cgi-bin/amigo/go.cgi?view=details&amp;search_constraint=terms&amp;depth=0&amp;query=GO:0005634
X	66766356	.	TGGCGGCGGCGGC	T	AR	DNA_BINDING	GO:0003677	Molecular Function	Interacting selectively with DNA (deoxyribonucleic acid).	http://amigo.geneontology.org/cgi-bin/amigo/go.cgi?view=details&amp;search_constraint=terms&amp;depth=0&amp;query=GO:0003677
