# Supplementary material for: The potential, analysis and prospect of ctDNA sequencing in hepatocellular carcinoma
Source: PeerJ. 2022 May 17;10:e13473. doi: 10.7717/peerj.13473 (PMC9121877; doi:10.7717/peerj.13473)
Supplement: Supplemental Information 9 [file peerj-10-13473-s009.zip › Result/Mutation/INDEL/Annotation/LZC43807.samtools.indel.pathway.xls]

CHROM	POS	ID	REF	ALT	GeneName	Pathway Name	Pathway ID	Pathway Database	Pathway Description	Pathway Link
2	47641559	.	TAAAAA	T	MSH2	KEGG_COLORECTAL_CANCER	hsa05210	KEGG	Colorectal cancer	http://www.genome.jp/kegg/pathway/hsa/hsa05210.html
2	47641559	.	TAAAAA	T	MSH2	PID_P53DOWNSTREAMPATHWAY	200120	PID	Direct p53 effectors	http://pid.nci.nih.gov/search/pathway_landing.shtml?what=graphic&amp;jpg=on&amp;pathway_id=200120
2	47641559	.	TAAAAA	T	MSH2	RESPONSE_TO_DNA_DAMAGE_STIMULUS	GO:0006974	Biological Process	A change in state or activity of a cell or an organism (in terms of movement, secretion, enzyme production, gene expression, etc.) as a result of a stimulus indicating damage to its DNA from environmental insults or errors during metabolism.	http://amigo.geneontology.org/cgi-bin/amigo/go.cgi?view=details&amp;search_constraint=terms&amp;depth=0&amp;query=GO:0006974
2	47641559	.	TAAAAA	T	MSH2	PROTEIN_COMPLEX	GO:0043234	Cellular Component	Any protein group composed of two or more subunits, which may or may not be identical. Protein complexes may have other associated non-protein prosthetic groups, such as nucleic acids, metal ions or carbohydrate groups.	http://amigo.geneontology.org/cgi-bin/amigo/go.cgi?view=details&amp;search_constraint=terms&amp;depth=0&amp;query=GO:0043234
2	47641559	.	TAAAAA	T	MSH2	ATP_BINDING	GO:0005524	Molecular Function	Interacting selectively with ATP, adenosine 5'-triphosphate, a universally important coenzyme and enzyme regulator.	http://amigo.geneontology.org/cgi-bin/amigo/go.cgi?view=details&amp;search_constraint=terms&amp;depth=0&amp;query=GO:0005524
2	47641559	.	TAAAAAA	T	MSH2	KEGG_COLORECTAL_CANCER	hsa05210	KEGG	Colorectal cancer	http://www.genome.jp/kegg/pathway/hsa/hsa05210.html
2	47641559	.	TAAAAAA	T	MSH2	PID_P53DOWNSTREAMPATHWAY	200120	PID	Direct p53 effectors	http://pid.nci.nih.gov/search/pathway_landing.shtml?what=graphic&amp;jpg=on&amp;pathway_id=200120
2	47641559	.	TAAAAAA	T	MSH2	RESPONSE_TO_DNA_DAMAGE_STIMULUS	GO:0006974	Biological Process	A change in state or activity of a cell or an organism (in terms of movement, secretion, enzyme production, gene expression, etc.) as a result of a stimulus indicating damage to its DNA from environmental insults or errors during metabolism.	http://amigo.geneontology.org/cgi-bin/amigo/go.cgi?view=details&amp;search_constraint=terms&amp;depth=0&amp;query=GO:0006974
2	47641559	.	TAAAAAA	T	MSH2	PROTEIN_COMPLEX	GO:0043234	Cellular Component	Any protein group composed of two or more subunits, which may or may not be identical. Protein complexes may have other associated non-protein prosthetic groups, such as nucleic acids, metal ions or carbohydrate groups.	http://amigo.geneontology.org/cgi-bin/amigo/go.cgi?view=details&amp;search_constraint=terms&amp;depth=0&amp;query=GO:0043234
2	47641559	.	TAAAAAA	T	MSH2	ATP_BINDING	GO:0005524	Molecular Function	Interacting selectively with ATP, adenosine 5'-triphosphate, a universally important coenzyme and enzyme regulator.	http://amigo.geneontology.org/cgi-bin/amigo/go.cgi?view=details&amp;search_constraint=terms&amp;depth=0&amp;query=GO:0005524
3	185802071	.	TAAAAA	T	ETV5	PID_IL12_STAT4PATHWAY	200229	PID	IL12 signaling mediated by STAT4	http://pid.nci.nih.gov/search/pathway_landing.shtml?what=graphic&amp;jpg=on&amp;pathway_id=200229
3	185802071	.	TAAAAA	T	ETV5	BIOCARTA_IL12_PATHWAY	h_IL12Pathway	BIOCARTA	IL12 and Stat4 Dependent Signaling Pathway in Th1 Development	http://www.biocarta.com/pathfiles/h_IL12Pathway.asp
3	185802071	.	TAAAAA	T	ETV5	DNA_BINDING	GO:0003677	Molecular Function	Interacting selectively with DNA (deoxyribonucleic acid).	http://amigo.geneontology.org/cgi-bin/amigo/go.cgi?view=details&amp;search_constraint=terms&amp;depth=0&amp;query=GO:0003677
3	185802071	.	TAAA	T	ETV5	PID_IL12_STAT4PATHWAY	200229	PID	IL12 signaling mediated by STAT4	http://pid.nci.nih.gov/search/pathway_landing.shtml?what=graphic&amp;jpg=on&amp;pathway_id=200229
3	185802071	.	TAAA	T	ETV5	BIOCARTA_IL12_PATHWAY	h_IL12Pathway	BIOCARTA	IL12 and Stat4 Dependent Signaling Pathway in Th1 Development	http://www.biocarta.com/pathfiles/h_IL12Pathway.asp
3	185802071	.	TAAA	T	ETV5	DNA_BINDING	GO:0003677	Molecular Function	Interacting selectively with DNA (deoxyribonucleic acid).	http://amigo.geneontology.org/cgi-bin/amigo/go.cgi?view=details&amp;search_constraint=terms&amp;depth=0&amp;query=GO:0003677
10	89623860	rs71022512	CT	C	PTEN	KEGG_SMALL_CELL_LUNG_CANCER	hsa05222	KEGG	Small cell lung cancer	http://www.genome.jp/kegg/pathway/hsa/hsa05222.html
10	89623860	rs71022512	CT	C	PTEN	PID_KITPATHWAY	200181	PID	Signaling events mediated by Stem cell factor receptor (c-Kit)	http://pid.nci.nih.gov/search/pathway_landing.shtml?what=graphic&amp;jpg=on&amp;pathway_id=200181
10	89623860	rs71022512	CT	C	PTEN	BIOCARTA_IGF1MTOR_PATHWAY	h_igf1mtorpathway	BIOCARTA	Skeletal muscle hypertrophy is regulated via AKT/mTOR pathway	http://www.biocarta.com/pathfiles/h_igf1mtorpathway.asp
10	89623860	rs71022512	CT	C	PTEN	REACTOME_SIGNALING_BY_FGFR	REACT_9470	REACTOME	Genes involved in Signaling by FGFR	http://www.reactome.org/cgi-bin/eventbrowser_st_id?ST_ID=REACT_9470
10	89623860	rs71022512	CT	C	PTEN	REGULATION_OF_CELL_PROLIFERATION	GO:0042127	Biological Process	Any process that modulates the frequency, rate or extent of cell proliferation.	http://amigo.geneontology.org/cgi-bin/amigo/go.cgi?view=details&amp;search_constraint=terms&amp;depth=0&amp;query=GO:0042127
10	89623860	rs71022512	CT	C	PTEN	CYTOPLASM	GO:0005737	Cellular Component	All of the contents of a cell excluding the plasma membrane and nucleus, but including other subcellular structures.	http://amigo.geneontology.org/cgi-bin/amigo/go.cgi?view=details&amp;search_constraint=terms&amp;depth=0&amp;query=GO:0005737
10	89623860	rs71022512	CT	C	PTEN	PHOSPHOPROTEIN_PHOSPHATASE_ACTIVITY	GO:0004721	Molecular Function	Catalysis of the reaction: a phosphoprotein + H2O = a protein + phosphate. Together with protein kinases, these enzymes control the state of phosphorylation of cell proteins and thereby provide an important mechanism for regulating cellular activity.	http://amigo.geneontology.org/cgi-bin/amigo/go.cgi?view=details&amp;search_constraint=terms&amp;depth=0&amp;query=GO:0004721
12	6777069	rs3835029	TTGC	T	ZNF384	ANATOMICAL_STRUCTURE_DEVELOPMENT	GO:0048856	Biological Process	The biological process whose specific outcome is the progression of an anatomical structure from an initial condition to its mature state. This process begins with the formation of the structure and ends with the mature structure, whatever form that may be including its natural destruction. An anatomical structure is any biological entity that occupies space and is distinguished from its surround…	http://amigo.geneontology.org/cgi-bin/amigo/go.cgi?view=details&amp;search_constraint=terms&amp;depth=0&amp;query=GO:0048856
12	6777069	.	TTGCTGC	T	ZNF384	ANATOMICAL_STRUCTURE_DEVELOPMENT	GO:0048856	Biological Process	The biological process whose specific outcome is the progression of an anatomical structure from an initial condition to its mature state. This process begins with the formation of the structure and ends with the mature structure, whatever form that may be including its natural destruction. An anatomical structure is any biological entity that occupies space and is distinguished from its surround…	http://amigo.geneontology.org/cgi-bin/amigo/go.cgi?view=details&amp;search_constraint=terms&amp;depth=0&amp;query=GO:0048856
12	111885351	rs111340708	ATGGGG	A	SH2B3	KEGG_NEUROTROPHIN_SIGNALING_PATHWAY	hsa04722	KEGG	Neurotrophin signaling pathway	http://www.genome.jp/kegg/pathway/hsa/hsa04722.html
12	111885351	rs111340708	ATGGGG	A	SH2B3	PID_EPOPATHWAY	200183	PID	EPO signaling pathway	http://pid.nci.nih.gov/search/pathway_landing.shtml?what=graphic&amp;jpg=on&amp;pathway_id=200183
12	111885351	rs111340708	ATGGGG	A	SH2B3	REACTOME_HEMOSTASIS	REACT_604	REACTOME	Genes involved in Hemostasis	http://www.reactome.org/cgi-bin/eventbrowser_st_id?ST_ID=REACT_604
X	66765158	.	TGCAGCAGCAGCAGCAGCAGCA	T	AR	KEGG_PROSTATE_CANCER	hsa05215	KEGG	Prostate cancer	http://www.genome.jp/kegg/pathway/hsa/hsa05215.html
X	66765158	.	TGCAGCAGCAGCAGCAGCAGCA	T	AR	PID_HES_HEYPATHWAY	200228	PID	Notch-mediated HES/HEY network	http://pid.nci.nih.gov/search/pathway_landing.shtml?what=graphic&amp;jpg=on&amp;pathway_id=200228
X	66765158	.	TGCAGCAGCAGCAGCAGCAGCA	T	AR	REACTOME_NUCLEAR_RECEPTOR_TRANSCRIPTION_PATHWAY	REACT_15525	REACTOME	Genes involved in Nuclear Receptor transcription pathway	http://www.reactome.org/cgi-bin/eventbrowser_st_id?ST_ID=REACT_15525
X	66765158	.	TGCAGCAGCAGCAGCAGCAGCA	T	AR	TRANSPORT	GO:0006810	Biological Process	The directed movement of substances (such as macromolecules, small molecules, ions) into, out of, within or between cells.	http://amigo.geneontology.org/cgi-bin/amigo/go.cgi?view=details&amp;search_constraint=terms&amp;depth=0&amp;query=GO:0006810
X	66765158	.	TGCAGCAGCAGCAGCAGCAGCA	T	AR	NUCLEUS	GO:0005634	Cellular Component	A membrane-bounded organelle of eukaryotic cells in which chromosomes are housed and replicated. In most cells, the nucleus contains all of the cell's chromosomes except the organellar chromosomes, and is the site of RNA synthesis and processing. In some species, or in specialized cell types, RNA metabolism or DNA replication may be absent.	http://amigo.geneontology.org/cgi-bin/amigo/go.cgi?view=details&amp;search_constraint=terms&amp;depth=0&amp;query=GO:0005634
X	66765158	.	TGCAGCAGCAGCAGCAGCAGCA	T	AR	DNA_BINDING	GO:0003677	Molecular Function	Interacting selectively with DNA (deoxyribonucleic acid).	http://amigo.geneontology.org/cgi-bin/amigo/go.cgi?view=details&amp;search_constraint=terms&amp;depth=0&amp;query=GO:0003677
X	66766350	.	G	GGGT	AR	KEGG_PROSTATE_CANCER	hsa05215	KEGG	Prostate cancer	http://www.genome.jp/kegg/pathway/hsa/hsa05215.html
X	66766350	.	G	GGGT	AR	PID_HES_HEYPATHWAY	200228	PID	Notch-mediated HES/HEY network	http://pid.nci.nih.gov/search/pathway_landing.shtml?what=graphic&amp;jpg=on&amp;pathway_id=200228
X	66766350	.	G	GGGT	AR	REACTOME_NUCLEAR_RECEPTOR_TRANSCRIPTION_PATHWAY	REACT_15525	REACTOME	Genes involved in Nuclear Receptor transcription pathway	http://www.reactome.org/cgi-bin/eventbrowser_st_id?ST_ID=REACT_15525
X	66766350	.	G	GGGT	AR	TRANSPORT	GO:0006810	Biological Process	The directed movement of substances (such as macromolecules, small molecules, ions) into, out of, within or between cells.	http://amigo.geneontology.org/cgi-bin/amigo/go.cgi?view=details&amp;search_constraint=terms&amp;depth=0&amp;query=GO:0006810
X	66766350	.	G	GGGT	AR	NUCLEUS	GO:0005634	Cellular Component	A membrane-bounded organelle of eukaryotic cells in which chromosomes are housed and replicated. In most cells, the nucleus contains all of the cell's chromosomes except the organellar chromosomes, and is the site of RNA synthesis and processing. In some species, or in specialized cell types, RNA metabolism or DNA replication may be absent.	http://amigo.geneontology.org/cgi-bin/amigo/go.cgi?view=details&amp;search_constraint=terms&amp;depth=0&amp;query=GO:0005634
X	66766350	.	G	GGGT	AR	DNA_BINDING	GO:0003677	Molecular Function	Interacting selectively with DNA (deoxyribonucleic acid).	http://amigo.geneontology.org/cgi-bin/amigo/go.cgi?view=details&amp;search_constraint=terms&amp;depth=0&amp;query=GO:0003677
X	66766356	.	T	TGGC	AR	KEGG_PROSTATE_CANCER	hsa05215	KEGG	Prostate cancer	http://www.genome.jp/kegg/pathway/hsa/hsa05215.html
X	66766356	.	T	TGGC	AR	PID_HES_HEYPATHWAY	200228	PID	Notch-mediated HES/HEY network	http://pid.nci.nih.gov/search/pathway_landing.shtml?what=graphic&amp;jpg=on&amp;pathway_id=200228
X	66766356	.	T	TGGC	AR	REACTOME_NUCLEAR_RECEPTOR_TRANSCRIPTION_PATHWAY	REACT_15525	REACTOME	Genes involved in Nuclear Receptor transcription pathway	http://www.reactome.org/cgi-bin/eventbrowser_st_id?ST_ID=REACT_15525
X	66766356	.	T	TGGC	AR	TRANSPORT	GO:0006810	Biological Process	The directed movement of substances (such as macromolecules, small molecules, ions) into, out of, within or between cells.	http://amigo.geneontology.org/cgi-bin/amigo/go.cgi?view=details&amp;search_constraint=terms&amp;depth=0&amp;query=GO:0006810
X	66766356	.	T	TGGC	AR	NUCLEUS	GO:0005634	Cellular Component	A membrane-bounded organelle of eukaryotic cells in which chromosomes are housed and replicated. In most cells, the nucleus contains all of the cell's chromosomes except the organellar chromosomes, and is the site of RNA synthesis and processing. In some species, or in specialized cell types, RNA metabolism or DNA replication may be absent.	http://amigo.geneontology.org/cgi-bin/amigo/go.cgi?view=details&amp;search_constraint=terms&amp;depth=0&amp;query=GO:0005634
X	66766356	.	T	TGGC	AR	DNA_BINDING	GO:0003677	Molecular Function	Interacting selectively with DNA (deoxyribonucleic acid).	http://amigo.geneontology.org/cgi-bin/amigo/go.cgi?view=details&amp;search_constraint=terms&amp;depth=0&amp;query=GO:0003677
