# Supplementary material for: The potential, analysis and prospect of ctDNA sequencing in hepatocellular carcinoma
Source: PeerJ. 2022 May 17;10:e13473. doi: 10.7717/peerj.13473 (PMC9121877; doi:10.7717/peerj.13473)
Supplement: Supplemental Information 9 [file peerj-10-13473-s009.zip › Result/Mutation/INDEL/indel_features.xls]

Sample	LXH42278	HSW43650	LZC43807	DEY43531	ZFY43571	TCX43701	THP43630	LRM43697	LBS43614	CZL43191
Total	4	12	12	10	6	9	7	10	8	9
Het	3	5	5	6	2	6	3	4	2	4
Hom	1	7	7	4	4	3	4	6	6	5
dbSNP percentage	4 (100.00%)	4 (33.33%)	4 (33.33%)	6 (60.00%)	4 (66.67%)	4 (44.44%)	2 (28.57%)	4 (40.00%)	4 (50.00%)	5 (55.56%)
novel	0	8	8	4	2	5	5	6	4	4
