# Supplementary material for: The potential, analysis and prospect of ctDNA sequencing in hepatocellular carcinoma
Source: PeerJ. 2022 May 17;10:e13473. doi: 10.7717/peerj.13473 (PMC9121877; doi:10.7717/peerj.13473)
Supplement: Supplemental Information 9 [file peerj-10-13473-s009.zip › Result/Mutation/INDEL/indel_function.stat.xls]

Sample	LXH42278	HSW43650	LZC43807	DEY43531	ZFY43571	TCX43701	THP43630	LRM43697	LBS43614	CZL43191
CDS	2	6	6	5	3	6	2	6	5	6
frameshift_deletion	0	0	0	0	0	0	0	1	0	0
frameshift_insertion	0	0	0	0	0	0	0	0	0	0
nonframeshift_deletion	2	5	4	3	3	3	0	3	3	5
nonframeshift_insertion	0	1	2	2	0	3	2	2	2	1
stopgain	0	0	0	0	0	0	0	0	0	0
stoploss	0	0	0	0	0	0	0	0	0	0
unknown	0	0	0	0	0	0	0	0	0	0
intronic	1	0	2	1	0	0	2	0	1	0
UTR3	0	0	0	0	0	0	0	0	0	0
UTR5	1	1	1	1	1	2	1	1	1	1
splicing	0	3	3	3	2	0	2	3	1	2
ncRNA_exonic	0	0	0	0	0	0	0	0	0	0
ncRNA_intronic	0	0	0	0	0	0	0	0	0	0
ncRNA_UTR3	0	0	0	0	0	0	0	0	0	0
ncRNA_UTR5	0	0	0	0	0	0	0	0	0	0
ncRNA_splicing	0	0	0	0	0	0	0	0	0	0
upstream	0	0	0	0	0	0	0	0	0	0
downstream	0	0	0	0	0	0	0	0	0	0
intergenic	0	2	0	0	0	1	0	0	0	0
Others	0	0	0	0	0	0	0	0	0	0
Total	4	12	12	10	6	9	7	10	8	9
