# Supplementary material for: The potential, analysis and prospect of ctDNA sequencing in hepatocellular carcinoma
Source: PeerJ. 2022 May 17;10:e13473. doi: 10.7717/peerj.13473 (PMC9121877; doi:10.7717/peerj.13473)
Supplement: Supplemental Information 9 [file peerj-10-13473-s009.zip › Result/Mutation/SNP/snp_features.xls]

Sample	LXH42278	HSW43650	LZC43807	DEY43531	ZFY43571	TCX43701	THP43630	LRM43697	LBS43614	CZL43191	Total
Total	881	904	897	939	884	940	892	863	861	920	8981
Het	503	511	520	580	537	569	490	502	474	534	5220
Hom	378	393	377	359	347	371	402	361	387	386	3761
transition	656	680	663	701	660	690	665	654	657	688	6714
transvertion	225	224	234	238	224	250	227	209	204	232	2267
ts/tv	2.92	3.04	2.83	2.95	2.95	2.76	2.93	3.13	3.22	2.97	29.7
dbSNP percentage	869 (98.64%)	886 (98.01%)	875 (97.55%)	924 (98.40%)	866 (97.96%)	924 (98.30%)	874 (97.98%)	845 (97.91%)	846 (98.26%)	907 (98.59%)	0
novel	12	18	22	15	18	16	18	18	15	13	165
novel ts	6	14	9	11	9	11	10	10	11	10	101
novel tv	6	4	13	4	9	5	8	8	4	3	64
novel ts/tv	1	3.5	0.69	2.75	1	2.2	1.25	1.25	2.75	3.33	19.72
