# Supplementary material for: The potential, analysis and prospect of ctDNA sequencing in hepatocellular carcinoma
Source: PeerJ. 2022 May 17;10:e13473. doi: 10.7717/peerj.13473 (PMC9121877; doi:10.7717/peerj.13473)
Supplement: Supplemental Information 9 [file peerj-10-13473-s009.zip › Result/Mutation/SNP/snp_function.stat.xls]

Sample	LXH42278	HSW43650	LZC43807	DEY43531	ZFY43571	TCX43701	THP43630	LRM43697	LBS43614	CZL43191	Total
CDS	735	726	715	757	711	753	726	697	692	753	7265
synonymous_SNP	443	438	429	458	424	454	444	423	433	460	4406
missense_SNP	289	283	282	293	284	295	278	269	255	290	2818
stopgain	3	4	3	3	3	3	3	5	4	3	34
stoploss	0	0	0	0	0	0	0	0	0	0	0
unknown	0	1	1	3	0	1	1	0	0	0	7
intronic	99	128	122	127	124	131	113	113	116	120	1193
UTR3	12	10	8	11	10	11	10	11	11	10	104
UTR5	10	11	10	10	8	10	8	11	10	9	97
splicing	20	23	28	23	21	24	22	21	19	23	224
ncRNA_exonic	1	1	2	1	2	1	1	1	2	1	13
ncRNA_intronic	2	2	8	4	2	6	6	6	7	1	44
ncRNA_UTR3	0	0	0	0	0	0	0	0	0	0	0
ncRNA_UTR5	0	0	0	0	0	0	0	0	0	0	0
ncRNA_splicing	0	0	0	0	0	0	0	0	0	0	0
upstream	0	1	0	1	1	0	0	0	1	0	4
downstream	0	0	0	0	1	0	0	0	0	0	1
intergenic	2	2	4	5	4	4	6	3	3	3	36
Others	0	0	0	0	0	0	0	0	0	0	0
Total	881	904	897	939	884	940	892	863	861	920	8981
